# Supplementary material for: Global status of antimicrobial resistance among environmental isolates of Vibrio cholerae O1/O139: a systematic review and meta-analysis
Source: Antimicrob Resist Infect Control. 2022 Apr 25;11:62. doi: 10.1186/s13756-022-01100-3 (PMC9036709; doi:10.1186/s13756-022-01100-3)
Supplement: Supplementary file 1 — Additional file 1 The characteristics of cross-sectional studies included in this meta-analysis. [file 13756_2022_1100_MOESM1_ESM.xlsx]

## Sheet: Sheet1
Author	Year	Country	continent	QG	No. 01/0139 isolates	antimicrobial susceptibility testing methods	Amoxicillin	Ciprofloxacin	Erythromycin	Furazolidone	Tetracycline	Doxycycline	Chloramphenicol	Nalidixic acid	cotrimoxazole	Ampicillin	Streptomycin	Gentamicin	Ofloxacin	Ceftriaxone	Kanamycin	Norfloxacin	cefotaxime	Amikacin
Ceccarelli.et al	2016	Bangladesh	Asia	LQ	141	disc diffusion										1				0			1
Zachariah R .et al	2002	Malawi	Africa	LQ	32	Disc diffusion method	26	1	16	30		9	15	6	29
Islam.et al	2007	Bangladesh	Asia	HQ	5	disc diffusion		0		4				4	5		5
Campos .et al	2004	Brazil	America	HQ	42	disc diffusion		0		10	7		0	0	0	20	30	0	0	6				3
Bai-sheng Li .et al	2010	China	Asia	HQ	20	disk diffusion method								5	7	16
Gu .et al	2014	China	Asia	HQ	139	disc diffusion		0										0
Abana .et al	2019	Ghana	Africa	HQ	11	disc diffusion		0	9			0		8
Alam MT.et al	2015	Haiti	America	HQ	17	disc diffusion		0			0	0	0	17	17	0
Bhanumathi.et al	2003	India	Asia	HQ	10	disc diffusion		1		10					10	3	10						1
Kumar.et al	2013	India	Asia	HQ	5	disc diffusion		0						0	0		0	0	0	0	0	0		0
Diana E. Waturangi .et al	2013	Indonesia	Asia	HQ	22	Disc diffusion method			4		4				4	21	18				4
Al-Hilu .et al	2019	Iraq	Asia	HQ	15	disc diffusion					0			0			4	0		0		1	0	10
Kiiru.et al	2013	Kenya	Africa	HQ	40	disc diffusion		0		6	1		0	0		23	3	0			1
Dixit .et al	2014	Nepal	Asia	HQ	6	disc diffusion		0	0		0			6	6	0	6	0
Ibarra .et al	2007	Peru	America	HQ	12	disc diffusion,agar dilution		0		0	3	0	0	2	2	2	3
Njeru Mercy .et al	2014	Tanzania	Africa	HQ	44	disk diffusion method				44	0	0	3	39	44	18	44		0	0		0
Akoachere.et al	2013	Cameroon	Africa	HQ	25	disc diffusion	22	0			17	3	5		16	23
Akoachere .et al	2014	Cameroon	Africa	HQ	32	disc diffusion	10	0			12	3	2		11				0
Onyuka JHO .et al	2011	Kenya	Africa	HQ	5	disk diffusion method		0	0		4		0		3	3		0				0
Eja .et al	2006	Nigeria	Africa	HQ	25	disc diffusion		3			1		4		4	3	2	1		5
